# Supplementary material for: Induction of a Specific Humoral Immune Response by Nasal Delivery of Bcla2ctd of Clostridioides difficile
Source: Int J Mol Sci. 2020 Feb 14;21(4):1277. doi: 10.3390/ijms21041277 (PMC7072882; doi:10.3390/ijms21041277)
Supplement: Supplementary file 1 [file ijms-21-01277-s001.zip]

Archive with 7 entries (6 files):
- TableS1.tif
- __MACOSX/
- __MACOSX/._TableS1.tif
- TableS2.tif
- __MACOSX/._TableS2.tif
- TableS3.tif
- __MACOSX/._TableS3.tif
